# Supplementary material for: Effects of Robotic Postural Stand Training with Epidural Stimulation on Sitting Postural Control in Individuals with Spinal Cord Injury: A Pilot Study
Source: J Clin Med. 2024 Jul 24;13(15):4309. doi: 10.3390/jcm13154309 (PMC11313204; doi:10.3390/jcm13154309)
Supplement: Supplementary file 1 [file jcm-13-04309-s001.zip]

Archive with 1 entries (1 files):
- jcm-3107089-supplementary.pdf
